# Supplementary material for: Ca2+ addition facilitates the shell repair with eggs production of Pomacea canaliculata through biomineralization and food intaking regulation
Source: Sci Rep. 2023 Oct 23;13:18101. doi: 10.1038/s41598-023-43071-4 (PMC10593848; doi:10.1038/s41598-023-43071-4)
Supplement: Supplementary file 1 — Supplementary Information. [file 41598_2023_43071_MOESM1_ESM.xlsx]

## Sheet: Total weight
Pre-treatment
Male	Total weight	Number of survivors	Single weight	Single weight		Female	Total weight	Number of survivors	Single weight	Average value
A1	54.46	10	5.446	5.871		A1	47.21	10	4.721				TreatmentA	Control
A2	59.87	10	5.987			A2	43.44	10	4.344				TreatmentB	Calcium only
A3	61.8	10	6.18			A3	45.53	10	4.553				TreatmentC	broken
B1	60.88	10	6.088	5.71467		B1	45.97	10	4.597	4.95933			TreatmentD	Calcium +broken
B2	51.94	10	5.194			B2	50.74	10	5.074
B3	58.62	10	5.862			B3	52.07	10	5.207
C1	53.41	10	5.341	5.16433		C1	50.94	10	5.094	5.06833
C2	52.34	10	5.234			C2	49.48	10	4.948
C3	49.18	10	4.918			C3	51.63	10	5.163
D1	44.33	10	4.433	4.368		D1	50.68	10	5.068	5.21767
D2	46.79	10	4.679			D2	55.28	10	5.528
D3	39.92	10	3.992			D3	50.57	10	5.057
Pre-treatment
Male	Total weight	Number of survivors	Single weight	Single weight		Female	Total weight	Number of survivors	Single weight	Average value
A1	56.8	10	5.68	5.71833		A1	40.2	8	5.025
A2	53.4	8	6.675			A2	39	9	4.33333
A3	28.8	6	4.8			A3	43.3	9	4.81111
B1	45.1	9	5.01111	5.36065		B1	47.9	10	4.79	5.07
B2	45.1	8	5.6375			B2	50.2	10	5.02
B3	32.6	6	5.43333			B3	43.2	8	5.4
C1	30.3	5	6.06	5.51444		C1	53.2	10	5.32	5.10667
C2	52.5	9	5.83333			C2	44.5	9	4.94444
C3	46.5	10	4.65			C3	45.5	9	5.05556
D1	39.7	9	4.41111	4.47704		D1	40.2	8	5.025	5.10167
D2	42.1	10	4.21			D2	49.4	10	4.94
D3	48.1	10	4.81			D3	53.4	10	5.34

## Sheet: Digital pressure display
A		Digital pressure display	B		Average value	C		Average value	D		Average value
Male	63.3		Male	101.9	Male	Male	32.5	Male	Male	74.1	Male				N	Average value Average value	Standard deviation	Standard error	95% confidence interval of the mean		Minimal values	Maximum value
Male	62	62.3667	M	53.9	64.1167	Male	51.7	75.3667	Male	49	57.2833								Lower limit	Upper limit
Male	61.4		M	72.5		Male	74.4		Male	40.2			Male	1.00	6	62.3667	3.60037	1.46985	58.5883	66.145	57.4	68.5
Male	68.5		M	53.9		Male	114.7		Male	38.3				2.00	6	64.1167	20.2147	8.25261	42.9027	85.3307	49.6	101.9
Male	61.6		M	49.6		Male	122.7		Male	78.1				3.00	6	75.3667	36.2036	14.7801	37.3733	113.36	32.5	122.7
Male	57.4		M	52.9		Male	56.2		Male	64				4.00	6	57.2833	17.2167	7.02868	39.2155	75.3511	38.3	78.1
Female	76.7	Female	F	85.2	Female	Female	74.7	Female	Female	80.1	Male			total	24	64.7833	22.058	4.50258	55.469	74.0976	32.5	122.7
Female	63.8	62	F	55.8	80.3833	Female	36.7	53.9167	Female	63	56.3		Male	1.00	6	62	9.50347	3.87978	52.0267	71.9733	48.8	76.7
Female	56.6		F	81.4		Female	35.2		Female	69.3				2.00	6	80.3833	19.0392	7.77271	60.403	100.364	55.8	113.3
Female	59.4		F	73.2		Female	43.9		Female	52.2				3.00	6	53.9167	17.4796	7.13603	35.5729	72.2604	35.2	74.7
Female	48.8		F	73.4		Female	62.5		Female	25.3				4.00	6	56.3	19.1243	7.80748	36.2302	76.3698	25.3	80.1
Female	66.7	Total	F	113.3	Total	Female	70.5	Total	Female	47.9	Total			total	24	63.15	18.8856	3.85501	55.1753	71.1247	25.3	113.3
		62.1833			72.25			64.6417			56.7917
A		B		C		D								Levene	df1	df2	sig.
Male	Female	Digital pressure display	Female	Male	Female	Male	Female						M	5.94733	3	20	0.00453125
63.3	76.7	101.9	85.2	32.5	74.7	74.1	80.1						F	1.00853	3	20	0.409591
62	63.8	53.9	55.8	51.7	36.7	49	63
61.4	56.6	72.5	81.4	74.4	35.2	40.2	69.3						male				female
68.5	59.4	53.9	73.2	114.7	43.9	38.3	52.2						Duncan				Duncan
61.6	48.8	49.6	73.4	122.7	62.5	78.1	25.3						treatment	N	Subset of alpha = 0.05		处理	N	Subset of alpha = 0.05
57.4	66.7	52.9	113.3	56.2	70.5	64	47.9												1	2
													4.00	6	57.2833		3.00	6	53.9167
													1.00	6	62.3667		4.00	6	56.3
													2.00	6	64.1167		1.00	6	62	62
													3.00	6	75.3667		2.00	6		80.3833
													Significance		0.216613		Significance		0.439699	0.0720317
Source	Type III Sum of Squares	df	Mean Square	F	Sig.	Partial Eta side	Non-central Parameters	Observed power b
	3662.187a	7	523.17	1.32751	0.26289	0.188518	9.29254	0.493243
intercept distance	196403	1	196403	498.36	3.4189e-24	0.9257	498.36	1					A
Calcium	14.7408	1	14.7408	0.0374038	0.847624	0.000934222	0.0374038	0.0540934
Gender	32.0133	1	32.0133	0.0812316	0.777106	0.00202667	0.0812316	0.0589146							Levene's test for variance equations		t-test for the mean equation
Breaking the Shell	507	1	507	1.28648	0.26345	0.0311598	1.28648	0.197955							F	Sig.	t	df	Sig. (bilateral)	Mean Difference	Standard error values	95% confidence interval of the difference
Calcium * Gender	1032.31	1	1032.31	2.61941	0.113423	0.0614605	2.61941	0.352053														Lower limit	Upper limit
Calcium * broken shell	963.021	1	963.021	2.4436	0.125883	0.0575728	2.4436	0.332303					Control group shell strength	Assuming equal variances	3.62904	0.0859105	0.0883775	10	0.931321	0.366667	4.14887	-8.87759	9.61092
Gender * Shell Breaking	1102.08	1	1102.08	2.79646	0.102278	0.0653432	2.79646	0.371685						Assuming unequal variances			0.0883775	6.40629	0.932275	0.366667	4.14887	-9.63121	10.3645
calcium * sex * broken shell	11.0208	1	11.0208	0.0279646	0.868035	0.000698626	0.0279646	0.0530585					B
Error	15764	40	394.099
Total	215829	48													Levene's test for variance equations		t-test for the mean equation
Total number of corrections	19426.2	47													F	Sig.	t	df	Sig. (bilateral)	Mean Difference	Standard error values	95% confidence interval of the difference
																						Lower limit	Upper limit
													B	Assuming equal variances	0.127893	0.728059	-1.43487	10	0.181851	-16.2667	11.3367	-41.5264	8.99305
														Assuming unequal variances			-1.43487	9.96432	0.181958	-16.2667	11.3367	-41.5387	9.00532
													C
															Levene's test for variance equations		t-test for the mean equation
															F	Sig.	t	df	Sig. (bilateral)	Mean Difference	Standard error values	95% confidence interval of the difference
																						Lower limit	Upper limit
													C	Assuming equal variances	3.31664	0.0985893	1.30692	10	0.220493	21.45	16.4126	-15.1195	58.0195
														Assuming unequal variances			1.30692	7.21095	0.231372	21.45	16.4126	-17.1307	60.0307
													D
															Levene's test for variance equations		t-test for the mean equation
															F	Sig.	t	df	Sig. (bilateral)	Mean Difference	Standard error values	95% confidence interval of the difference
																						Lower limit	Upper limit
													D	Assuming equal variances	0.00326338	0.95557	0.0936046	10	0.927272	0.983333	10.5052	-22.4237	24.3903
														Assuming unequal variances			0.0936046	9.89157	0.927292	0.983333	10.5052	-22.4585	24.4252

## Sheet: Egg production and egg diameter
	data	Number		A	B	C	D
A	12.5	21		25	79.5	62.25	65.8333
A	12.15	29										Oocyte diameter
B	12.3	120											N	Average value Average value	Standard deviation	Standard error	95% confidence interval of the mean		Minimal values	Maximum value
B	12.8	39	Number of eggs														Lower limit	Upper limit
C	12.20	32		N	Average value Average value	Standard deviation	Standard error	95% confidence interval of the mean		Minimal values	Maximum value	1.00	5	1.94	0.0659545	0.0294958	1.85811	2.02189	1.86	2.01
C	12.15	93						Lower limit	Upper limit			2.00	5	1.852	0.150566	0.067335	1.66505	2.03895	1.62	2
C	12.15	58	1.00	2	25	5.65685	4	-25.8248	75.8248	21	29	3.00	5	2.276	0.0795613	0.0355809	2.17721	2.37479	2.2	2.41
C	12.8	66	2.00	2	79.5	57.2756	40.5	-435.101	594.101	39	120	4.00	5	2.6	0.0484768	0.0216795	2.53981	2.66019	2.56	2.68
D	11.30	35	3.00	4	62.25	25.1181	12.559	22.2816	102.218	32	93	总数	20	2.167	0.31568	0.0705881	2.01926	2.31474	1.62	2.68
D	12.8	33	4.00	6	65.8333	59.7643	24.3987	3.11459	128.552	26	178
D	12.5	33	总数	14	60.9286	45.1382	12.0637	34.8666	86.9906	21	178
D	12.15	26										Oocyte diameter
D	12.8	178										Levene	df1	df2	sig.
D	12.15	90										1.47636	3	16	0.258612
Group	Diameter	Average value
A	1.86	A										Oocyte diameter
A	1.98	1.94											Square and	df	Mean Square	F	sig.
A	1.88											Intergroup	1.75062	3	0.58354	65.3826	3.3754e-09
A	2.01											Within the group	0.1428	16	0.008925
A	1.97	B										total	1.89342	19
B	1.62	1.852
B	1.97
B	1.82	C										Duncan
B	1.85	2.276										treatment	N	alpha = 0.05
B	2													1	2	3
C	2.41	D										2.00	5	1.852
C	2.27	2.6										1.00	5	1.94
C	2.26											3.00	5		2.276
C	2.24											4.00	5			2.6
C	2.2											sig.		0.1602	1	1
D	2.68
D	2.61
D	2.58
D	2.57			Oocyte diameter
D	2.56			Source	Type III Sum of Squares	df	Mean Square	F	Sig.
				Calibration models	1.751a	3	0.58354	65.3826	3.3754e-09
				intercept distance	93.9178	1	93.9178	10523	5.5457e-24
				Calcium	0.06962	1	0.06962	7.80056	0.0130295
				Breaking the Shell	1.46882	1	1.46882	164.574	7.77413e-10
				Calcium * broken shell	0.21218	1	0.21218	23.7737	0.000168258
				Error	0.1428	16	0.008925
				total	95.8112	20
				Total number of corrections	1.89342	19

## Sheet: Feeding
总摄食	11.28	11.3	12.5	12.9	12.16		Chi-squared test										day2
A1	22.82	18.5	30	29.5	9.4			Levene's statistic	df1	df2	Significance						treatment		N	Subset of alpha = 0.05
A2	21.79	22.5	30	18.5	13.2		day2	2.08041	3	8	0.181248									1	2
A3	19.17	23.3	27.8	23.5	10.8		day3	4.12259	3	8	0.0484532						Duncana	BR	3	0.93
B1	20.92	29.1	29.2	29.7	14.6		day8	1.63167	3	8	0.257516							BRCA	3	1.10333	1.10333
B2	23.12	13	30	30	19.2		day12	4.20919	3	8	0.0461924							CA	3		1.12667
B3	21.07	9.4	27.7	29.3	18.1		day19	2.37692	3	8	0.145702							CK	3		1.14
C1	19.27	27.8	24.9	30	20.2													sig.		0.059596	0.667831
C2	15.22	30	26.1	26.5	11.7
C3	21.49	28.3	30	25.7	22.1		Dependent variable				Difference in means (I-J)	Standard error	sig.	95% Confidence interval
D1	20.75	6.1	28.5	25.7	18.5									Lower limit	Upper limit
D2	21.56	23	29.1	12.4	15.8		day2	Games-Howell	CK	CA	0.0133333	0.0625389	0.995994				day8
D3	21.75	27.7	28.2	12.1	19.3					BR	0.21	0.0983192	0.331225	-0.306606	0.726606		treatment		N	Subset of alpha = 0.05
当天存活数										BRCA	0.0366667	0.0421637	0.821688	-0.171302	0.244635
A1	19	19	19	19	19				CA	CK	-0.0133333	0.0625389	0.995994	-0.277183	0.250516		Duncana	BR	3	1.45
A2	19	19	19	19	19					BR	0.196667	0.103494	0.380266	-0.291311	0.684644			CA	3	1.5
A3	18	18	18	18	18					BRCA	0.0233333	0.0531246	0.966857	-0.267464	0.314131			CK	3	1.56667
B1	20	20	20	20	20				BR	CK	-0.21	0.0983192	0.331225	-0.726606	0.306606			BRCA	3	1.59333
B2	19	19	19	19	18					CA	-0.196667	0.103494	0.380266	-0.684644	0.291311			sig.		0.112197
B3	19	19	19	19	17					BRCA	-0.173333	0.0926163	0.431151	-0.762142	0.415475
C1	20	19	17	17	16				BRCA	CK	-0.0366667	0.0421637	0.821688	-0.244635	0.171302
C2	20	19	20	18	17					CA	-0.0233333	0.0531246	0.966857	-0.314131	0.267464
C3	20	20	19	19	19					BR	0.173333	0.0926163	0.431151	-0.415475	0.762142		day19
D1	19	19	17	17	16		day3	Games-Howell	CK	CA	0.27	0.31127	0.823482	-1.52638	2.06638		treatment		N	Subset of alpha = 0.05
D2	20	20	18	18	18					BR	-0.34	0.105462	0.13734	-0.85111	0.17111					1	2
D3	19	19	19	19	19					BRCA	0.17	0.353019	0.957107	-1.94409	2.28409		Duncana	CK	3	0.593333
摄食量									CA	CK	-0.27	0.31127	0.823482	-2.06638	1.52638			CA	3	0.953333	0.953333
A1	1.20105	0.973684	1.57895	1.55263	0.494737					BR	-0.61	0.300647	0.391495	-2.58007	1.36007			BRCA	3		1.02
A2	1.14684	1.18421	1.57895	0.973684	0.694737					BRCA	-0.1	0.451541	0.99555	-1.95521	1.75521			BR	3		1.03667
A3	1.065	1.29444	1.54444	1.30556	0.6				BR	CK	0.34	0.105462	0.13734	-0.17111	0.85111			sig.		0.0583889	0.637084
B1	1.046	1.455	1.46	1.485	0.73					CA	0.61	0.300647	0.391495	-1.36007	2.58007
B2	1.21684	0.684211	1.57895	1.57895	1.06667					BRCA	0.51	0.343689	0.565787	-1.77106	2.79106
B3	1.10895	0.494737	1.45789	1.54211	1.06471				BRCA	CK	-0.17	0.353019	0.957107	-2.28409	1.94409
C1	0.9635	1.46316	1.46471	1.76471	1.2625					CA	0.1	0.451541	0.99555	-1.75521	1.95521
C2	0.761	1.57895	1.305	1.47222	0.688235					BR	-0.51	0.343689	0.565787	-2.79106	1.77106
C3	1.0745	1.415	1.57895	1.35263	1.16316		day8	Games-Howell	CK	CA	0.0666667	0.0421637	0.515663	-0.172829	0.306162
D1	1.09211	0.321053	1.67647	1.51176	1.15625					BR	0.116667	0.0792324	0.568732	-0.399527	0.63286
D2	1.078	1.15	1.61667	0.688889	0.877778					BRCA	-0.0266667	0.0607362	0.966317	-0.406595	0.353262
D3	1.14474	1.45789	1.48421	0.636842	1.01579				CA	CK	-0.0666667	0.0421637	0.515663	-0.306162	0.172829
										BR	0.05	0.0877496	0.934912	-0.375269	0.475269
										BRCA	-0.0933333	0.071492	0.61066	-0.405595	0.218929
									BR	CK	-0.116667	0.0792324	0.568732	-0.63286	0.399527
										CA	-0.05	0.0877496	0.934912	-0.475269	0.375269
										BRCA	-0.143333	0.0980363	0.534441	-0.557204	0.270538
									BRCA	CK	0.0266667	0.0607362	0.966317	-0.353262	0.406595
										CA	0.0933333	0.071492	0.61066	-0.218929	0.405595
										BR	0.143333	0.0980363	0.534441	-0.270538	0.557204
							day12	Games-Howell	CK	CA	-0.26	0.170261	0.549032	-1.38086	0.860859
										BR	-0.25	0.207659	0.658811	-1.13799	0.637988
										BRCA	0.33	0.328414	0.758447	-1.16882	1.82882
									CA	CK	0.26	0.170261	0.549032	-0.860859	1.38086
										BR	0.01	0.124454	0.999758	-0.775463	0.795463
										BRCA	0.59	0.283235	0.382724	-1.33579	2.51579
									BR	CK	0.25	0.207659	0.658811	-0.637988	1.13799
										CA	-0.01	0.124454	0.999758	-0.795463	0.775463
										BRCA	0.58	0.307173	0.398885	-1.01341	2.17341
									BRCA	CK	-0.33	0.328414	0.758447	-1.82882	1.16882
										CA	-0.59	0.283235	0.382724	-2.51579	1.33579
										BR	-0.58	0.307173	0.398885	-2.17341	1.01341
							day19	Games-Howell	CK	CA	-0.36	0.125786	0.178076	-0.966966	0.246966
										BR	-0.443333	0.184992	0.286584	-1.49827	0.611607
										BRCA	-.42667*	0.099387	0.0498829	-0.853002	-0.000331698
									CA	CK	0.36	0.125786	0.178076	-0.246966	0.966966
										BR	-0.0833333	0.20822	0.975153	-1.01168	0.84501
										BRCA	-0.0666667	0.137881	0.958504	-0.656199	0.522866
									BR	CK	0.443333	0.184992	0.286584	-0.611607	1.49827
										CA	0.0833333	0.20822	0.975153	-0.84501	1.01168
										BRCA	0.0166667	0.19342	0.999716	-0.961901	0.995235
									BRCA	CK	.42667*	0.099387	0.0498829	0.000331698	0.853002
										CA	0.0666667	0.137881	0.958504	-0.522866	0.656199
										BR	-0.0166667	0.19342	0.999716	-0.995235	0.961901

## Sheet: Feeding analysis
				N	Average value Average value	Standard deviation	Standard error	95% confidence interval of the mean		Minimal values	Maximum value
								Lower limit	Upper limit
		D2	1.00	3	1.14	0.0655744	0.0378594	0.977104	1.3029	1.07	1.2
			2.00	3	1.12667	0.0862168	0.0497773	0.912492	1.34084	1.05	1.22
			3.00	3	0.93	0.157162	0.0907377	0.539587	1.32041	0.76	1.07
			4.00	3	1.10333	0.0321455	0.0185592	1.02348	1.18319	1.08	1.14
			总数	12	1.075	0.121018	0.034935	0.998109	1.15189	0.76	1.22
		D3	1.00	3	1.14667	0.162583	0.0938675	0.742787	1.55055	0.97	1.29
			2.00	3	0.876667	0.514036	0.296779	-0.40027	2.1536	0.49	1.46
			3.00	3	1.48667	0.0832666	0.048074	1.27982	1.69351	1.42	1.58
			4.00	3	0.976667	0.589435	0.34031	-0.48757	2.4409	0.32	1.46
			总数	12	1.12167	0.41939	0.121067	0.855199	1.38813	0.32	1.58
		D8	1.00	3	1.56667	0.023094	0.0133333	1.5093	1.62404	1.54	1.58
			2.00	3	1.5	0.069282	0.04	1.32789	1.67211	1.46	1.58
			3.00	3	1.45	0.135277	0.0781025	1.11395	1.78605	1.31	1.58
			4.00	3	1.59333	0.102632	0.0592546	1.33838	1.84829	1.48	1.68
			总数	12	1.5275	0.0982691	0.0283678	1.46506	1.58994	1.31	1.68
		D12	1.00	3	1.27667	0.291433	0.168259	0.552706	2.00063	0.97	1.55
			2.00	3	1.53667	0.0450925	0.0260342	1.42465	1.64868	1.49	1.58
			3.00	3	1.52667	0.210792	0.121701	1.00303	2.0503	1.35	1.76
			4.00	3	0.946667	0.488501	0.282036	-0.266837	2.16017	0.64	1.51
			总数	12	1.32167	0.360904	0.104184	1.09236	1.55097	0.64	1.76
		D19	1.00	3	0.593333	0.100167	0.0578312	0.344506	0.842161	0.49	0.69
			2.00	3	0.953333	0.193477	0.111704	0.47271	1.43396	0.73	1.07
			3.00	3	1.03667	0.304357	0.175721	0.280601	1.79273	0.69	1.26
			4.00	3	1.02	0.14	0.080829	0.672221	1.36778	0.88	1.16
			总数	12	0.900833	0.253931	0.0733036	0.739493	1.06217	0.49	1.26
		D2					D3				D8				D12				D19
		Duncan					Duncan				Duncan				Duncan				Duncan
		treatment	N	Subset of alpha = 0.05			treatment	N	Subset of alpha = 0.05		treatment	N	Subset of alpha = 0.05		treatment	N	Subset of alpha = 0.05		treatment	N	Subset of alpha = 0.05
				1	2				1				1				1				1	2
		3.00	3	0.93			2.00	3	0.876667		3.00	3	1.45		4.00	3	0.946667		1.00	3	0.593333
		4.00	3	1.10333	1.10333		4.00	3	0.976667		2.00	3	1.5		1.00	3	1.27667		2.00	3	0.953333	0.953333
		2.00	3		1.12667		1.00	3	1.14667		1.00	3	1.56667		3.00	3	1.52667		4.00	3		1.02
		1.00	3		1.14		3.00	3	1.48667		4.00	3	1.59333		2.00	3	1.53667		3.00	3		1.03667
		Sig.		0.059596	0.667831		Sig.		0.1186		Sig.		0.112197		Sig.		0.0563236		Sig.		0.0583889	0.637084
		A						B					C					D
		Duncan						Duncan					Duncan					Duncan
		treatment	N	Subset of alpha = 0.05				treatment	N	Subset of alpha = 0.05			treatment	N	Subset of alpha = 0.05			treatment	N	Subset of alpha = 0.05
				1	2	3				1	2				1	2				1
		5.00	3	0.596491				2.00	3	0.877982			1.00	3	0.933			4.00	3	0.945832
		1.00	3		1.13763			5.00	3	0.953791			5.00	3	1.03796			2.00	3	0.976316
		2.00	3		1.15078			1.00	3	1.12393	1.12393		3.00	3		1.44955		5.00	3	1.01661
		4.00	3		1.27729			3.00	3		1.49895		2.00	3		1.4857		1.00	3	1.10495
		3.00	3			1.56745		4.00	3		1.53535		4.00	3		1.52985		3.00	3	1.59245
		Sig.		1	0.328041	1		Sig.		0.275527	0.0820801		Sig.		0.524964	0.640972		Sig.		0.0651017
		Source	Type III Sum of Squares	df	Mean Square	F	Sig.
		intercept distance	84.8708	1	84.8708	3753.13	5.60162e-12
		Calcium carbonate	0.04056	1	0.04056	1.79363	0.217285
		Breaking the Shell	0.0187267	1	0.0187267	0.828125	0.38941
		Calcium carbonate * broken shell	0.16854	1	0.16854	7.45313	0.0258442
		Error	0.180907	8	0.0226133
		a. Calculation result using alpha = .05

## Sheet: Survival rate
		A		B		C		D
11.27		100		100		100		100						N	Average value Average value	Standard deviation	Standard error	95% confidence interval of the mean		Minimal values	Maximum value		Testing for inter-subject effects
		100		100		100		100										Lower limit	Upper limit
		100		100		100		100			Date 1	A		3	100	0	0	100	100	100	100		Source	Type III Sum of Squares	df	Mean Square	F	Sig.
11.29		95		100		100		95				B		3	100	0	0	100	100	100	100		intercept distance	730800	1	730800	6123.41	7.9287e-13
		95		95		100		100				C		3	100	0	0	100	100	100	100		BROKEN	24.1071	1	24.1071	0.201995	0.665042
		90		95		100		95				D		3	100	0	0	100	100	100	100		CA	24.1071	1	24.1071	0.201995	0.665042
12.1		95		100		95		95				total		12	100	0	0	100	100	100	100		BROKEN * CA	14.5833	1	14.5833	0.122195	0.73569
		95		95		95		100			Date 2	A		3	93.3333	2.88675	1.66667	86.1622	100.504	90	95		Error	954.762	8	119.345
		90		95		100		95				B		3	96.6667	2.88675	1.66667	89.4956	103.838	95	100
12.3		95		100		85		85				C		3	100	0	0	100	100	100	100
		95		95		100		90				D		3	96.6667	2.88675	1.66667	89.4956	103.838	95	100
		90		95		95		95				total		12	96.6667	3.25669	0.940127	94.5975	98.7359	90	100
12.5		95		100		85		85
		95		95		90		90
		90		95		95		95			Date 3	A		3	93.3333	2.88675	1.66667	86.1622	100.504	90	95
12.8		95		100		80		80				B		3	96.6667	2.88675	1.66667	89.4956	103.838	95	100
		95		90		85		90				C		3	96.6667	2.88675	1.66667	89.4956	103.838	95	100
		90		85		95		95				D		3	96.6667	2.88675	1.66667	89.4956	103.838	95	100
12.2		90		95		65		80				total		12	95.8333	2.88675	0.833333	93.9992	97.6675	90	100
		85		90		85		90
		75		70		95		95
											date4	A		3	93.3333	2.88675	1.66667	86.1622	100.504	90	95
	11.27	11.29	12.1	12.3	12.5	12.8	12.2					B		3	96.6667	2.88675	1.66667	89.4956	103.838	95	100
A1	100	95	95	95	95	95	90					C		3	93.3333	7.63763	4.40959	74.3604	112.306	85	100
A2	100	95	95	95	95	95	85					D		3	90	5	2.88675	77.5793	102.421	85	95
A3	100	90	90	90	90	90	75					total		12	93.3333	4.92366	1.42134	90.205	96.4617	85	100
B1	100	100	100	100	100	100	95
B2	100	95	95	95	95	90	90
B3	100	95	95	95	95	85	70				date5	A		3	93.3333	2.88675	1.66667	86.1622	100.504	90	95
C1	100	100	95	85	85	80	65					B		3	96.6667	2.88675	1.66667	89.4956	103.838	95	100
C2	100	100	95	100	90	85	85					C		3	90	5	2.88675	77.5793	102.421	85	95
C3	100	100	100	95	95	95	95					D		3	90	5	2.88675	77.5793	102.421	85	95
D1	100	95	95	85	85	80	80					total		12	92.5	4.52267	1.30558	89.6264	95.3736	85	100
D2	100	100	100	90	90	90	90
D3	100	95	95	95	95	95	95
											date6	A		3	93.3333	2.88675	1.66667	86.1622	100.504	90	95
												B		3	91.6667	7.63763	4.40959	72.6938	110.64	85	100
												C		3	86.6667	7.63763	4.40959	67.6938	105.64	80	95
												D		3	88.3333	7.63763	4.40959	69.3604	107.306	80	95
												total		12	90	6.39602	1.84637	85.9362	94.0638	80	100
											date7	A		3	83.3333	7.63763	4.40959	64.3604	102.306	75	90
												B		3	85	13.2288	7.63763	52.1379	117.862	70	95
												C		3	81.6667	15.2753	8.81917	43.7208	119.612	65	95
												D		3	88.3333	7.63763	4.40959	69.3604	107.306	80	95
												total		12	84.5833	10.1036	2.91667	78.1638	91.0029	65	95
											date2
											Duncan
											treatment	N	Subset of alpha = 0.05
													1	2
											A	3	93.3333
											B	3	96.6667	96.6667
											D	3	96.6667	96.6667
											C	3		100
											Sig.		0.155867	0.155867
											date3
											Duncan
											treatment	N	Subset of alpha = 0.05
													1
											A	3	93.3333
											B	3	96.6667
											C	3	96.6667
											D	3	96.6667
											Sig.		0.219886
											date4
											Duncan
											treatment	N	Subset of alpha = 0.05
													1
											D	3	90
											A	3	93.3333
											C	3	93.3333
											B	3	96.6667
											Sig.		0.16322
											date5
											Duncan
											treatment	N	Subset of alpha = 0.05
													1
											C	3	90
											D	3	90
											A	3	93.3333
											B	3	96.6667
											Sig.		0.0971499
											date6
											Duncan
											treatment	N	Subset of alpha = 0.05
													1
											C	3	86.6667
											D	3	88.3333
											B	3	91.6667
											A	3	93.3333
											Sig.		0.288784
											date7
											Duncan
											treatment	N	Subset of alpha = 0.05
													1
											C	3	81.6667
											A	3	83.3333
											B	3	85
											D	3	88.3333
											显著性		0.519909

## Sheet: 11.27First breakage
C1	Damage area							D1	Damage area
	M			F					M			F
No.	length	Width	Area	length	Width	Area		No.	length	Width	Area	长	宽	面积
	3.87	4.75	18.38	4.63	4.4	20.37			4.28	5.6	23.97	4.58	5.12	23.45	25.486
2	5.89	4.96	29.21	4.45	5.27	23.45		2	4.07	5.36	21.82	4.73	6.07	28.71
3	5.79	4.9	28.37	4.32	4.95	21.38		3	4.02	4.45	17.89	5.2	4.65	24.18
4	4.85	4.85	23.52	4.07	5.37	21.86		4	7.16	4.18	29.93	5.73	5.95	34.09
5	4.96	5.71	28.32	4.79	4.57	21.89		5	4.41	3.19	14.07	4.79	5.73	27.45
6	5.68	5.68	32.26	3.94	5.07	19.98		6	4.26	3.38	14.4	4.7	4.4	20.68
7	5.7	5.01	28.56	4.99	4.99	24.9		7	6.64	4.37	29.02	4.58	5.79	26.52
8	5.36	4.54	24.33	5.06	4.17	21.1		8	4.81	4.45	21.4	4.74	5.04	23.89
9	4.78	5.52	26.39	4.64	4.63	21.48		9	4.33	4.58	19.83	4.43	4.93	21.8399
10	5.45	3.92	21.36	4.89	4.5	22.01		10				4.83	4.98	24.05
C2	Damage area							D2	Damage area
	M			F					M			F
No.	length	Width	Area	length	Width	Area		No.	length	Width	Area	length	Width	Area
	9.96	4.63	46.11	5.47	4.74	25.93	24.592		4.41	3.48	15.35	4.85	5.15	24.98	21.162
2	4.95	4.38	21.68	5.48	5.01	27.45		2	4	5	20	4.72	4.42	20.86
3	4.66	5.18	24.14	5.89	3.97	23.38		3	4.53	3.73	16.9	4.93	5.11	25.19
4	4.73	3.53	16.7	4.57	3.9	17.82		4	5.17	4.62	23.89	4.38	3.75	16.43
5	5.6	5.16	28.9	5.82	5.35	31.14		5	4.33	3.29	14.25	4.05	4.3	17.42
6	5.25	5.28	27.72	4.93	5.14	25.34		6	4.42	4.4	19.45	4.93	5.53	27.26
7	4.34	3.98	17.27	4.22	4.73	19.96		7	5.06	4.5	22.77	4.33	4.92	21.3
8	5.25	5.54	29.09	5.25	5.54	29.09		8	3.43	3.54	12.14	4.31	4.45	19.18
9	4.73	5.22	24.69	4.73	5.22	24.69		9	5.58	4.33	24.16	3.83	4.55	17.43
10	5.04	4.19	21.12	5.04	4.19	21.12		10	3.77	4.62	17.42	4.72	4.57	21.57
C3	Damage area							D3	Damage area
	M			F					M			F
No.	length	Width	Area	length	Width	Area		No.	length	Width	Area	length	Width	Area
	5.88	5	29.4	5.61	4.97	27.88	28.616		4.24	3.74	15.86	4.47	4.46	19.94	19.362
2	4.6	4.82	22.17	5.53	4.24	23.45		2	4.14	4.82	19.95	4.46	3.62	16.15
3	5.22	4.61	24.06	4.25	4.88	20.74		3	3.97	4.06	16.12	4.26	4.58	19.51
4	5.94	4.94	29.34	6.14	5.16	31.68		4	4.23	4.84	20.47	4.77	3.52	16.79
5	5.86	5.02	29.42	5.79	4.12	23.85		5	4.39	4.3	18.88	5.21	4.39	22.87
6	5.88	6.07	35.69	5.41	5.72	30.95		6	4.52	4.34	19.62	4.23	4.74	20.05
7	5.29	4.54	24.02	5.27	5.07	26.72		7	5.3	4.44	23.53	4.45	4.68	20.83
8	6.25	4.51	28.19	4.8	3.68	17.66		8	4.77	3.55	16.93	4.15	4.65	19.3
9	4.96	3.35	16.62	9.03	6.41	57.88		9	3.4	3.53	12	4.57	3.35	15.31
10	5.87	4.27	25.06	5.51	4.6	25.35		10	4.54	4.2	19.07	4.61	4.96	22.87

## Sheet: 11.29Recovery
C1	Damage area							D1	Damage area
	M			F					M			F
No.	length	Width	Area	length	Width	Area		No.	length	Width	Area	length	Width	Area
1	4.1	2.1	8.61	5.99	3.97	23.7803		1	4.21	3.37	14.1877	5.49	3.07	16.8543
2	5.65	5.93	33.5045	4.57	1.11	5.0727		2	4.82	5.34	25.7388	4.11	4.45	18.2895
3	5.43	5.78	31.3854	4.51	2.87	12.9437		3	3.63	1.72	6.2436	5.06	3.25	16.445
4	4.45	1.82	8.099	3.71	3.21	11.9091		4	6.41	3.37	21.6017	5.49	2.62	14.3838
5	5.42	4.73	25.6366	6.53	2.4	15.672		5	4.67	3	14.01	5.32	3.72	19.7904
6	5.65	2.98	16.837	4.01	2.63	10.5463		6	4.46	4.38	19.5348	4.45	2.87	12.7715
7	6.27	3.71	23.2617	6.12	2.11	12.9132		7	8.43	4.62	38.9466	8.51	3.88	33.0188
8	4.85	3.51	17.0235	5.66	3.02	17.0932		8	4.97	3.55	17.6435	4.62	2.91	13.4442
9	4.5	3.36	15.12	4.69	1.51	7.0819		9	5.45	4.79	26.1055	4.77	2.89	13.7853
10	5.5	3	16.5	4.88	2.46	12.0048		10				5.17	4.46	23.0582
C2	Damage area							D2	Damage area
	M			F					M			F
No.	length	Width	Area	length	Width	Area		No.	length	Width	Area	length	Width	Area
1	9.82	3.73	36.6286	6.16	4.7	28.952		1	4.34	2.23	9.6782	4.65	4.93	22.9245
2	4.9	3.29	16.121	5.77	2.43	14.0211		2	4.36	3.6	15.696	4.68	4.82	22.5576
3	4.63	5.35	24.7705	6.09	3.54	21.5586		3	4.91	3.28	16.1048	4.73	4.08	19.2984
4	5.03	3.32	16.6996	4.72	4.42	20.8624		4	5.07	4.48	22.7136	5.02	3.47	17.4194
5	6.19	2.75	17.0225	5.55	3.95	21.9225		5	4.74	3.63	17.2062	4.33	1.54	6.6682
6	5.71	4.74	27.0654	5.44	2.67	14.5248		6	4.65	3.05	14.1825	4.75	3.47	16.4825
7	5.04	4.53	22.8312	4.43	2.54	11.2522		7	5.2	4.47	23.244	4.85	2.54	12.319
8	5.34	4.15	22.161	8.71	3.38	29.4398		8	3.3	3.75	12.375	4.68	2.75	12.87
9	4.71	5.16	24.3036	4.76	4.18	19.8968		9	8.22	3.02	24.8244	4.42	3.48	15.3816
10	5.67	3.26	18.4842	5.54	4.04	22.3816		10	3.88	3.82	14.8216	4.85	4.2	20.37
C3	Damage area							D3	Damage area
	M			F					M			F
No.	length	Width	Area	length	Width	Area		No.	length	Width	Area	length	Width	Area
1	6.19	4.93	30.5167	5.93	5.19	30.7767		1	4.38	3.49	15.2862	4.83	3.75	18.1125
2	4.33	3.64	15.7612	7.54	3.5	26.39		2	4.77	3.74	17.8398	5.09	1.78	9.0602
3	5.36	5.08	27.2288	4.25	2.31	9.8175		3	4.2	2.05	8.61	4.68	2.93	13.7124
4	5.31	3.06	16.2486	5.54	1.56	8.6424		4	4.37	4.09	17.8733	5.05	2.57	12.9785
5	5.87	6.37	37.3919	5.49	4.76	26.1324		5	4.18	2.41	10.0738	5.84	3.64	21.2576
6	5.53	2.74	15.1522	5.19	3.71	19.2549		6	4.53	3.72	16.8516	4.19	3.63	15.2097
7	4.68	3.71	17.3628	5.8	5.05	29.29		7	5.45	3.71	20.2195	4.62	3.18	14.6916
8	4.68	5.06	23.6808	4.85	2.4	11.64		8	4.53	2.21	10.0113	4.88	2.92	14.2496
9	6.61	4.18	27.6298	5.73	3.09	17.7057		9	5.17	3.7	19.129	4.65	1.35	6.2775
10	5.04	2.94	14.8176	5.32	3.03	16.1196		10				4.25	4.67	19.8475
		C1	0.265778		C1	0.08				D1	0.204053		D1	0.140633
		M	0.07		F	0.39184				M	0.09		F	0.181479
			0.05			0.197294					0.3255			0.159946
			0.327827			0.227605					0.13913			0.289032
			0.0473764			0.142028					0.0021322			0.139519
			0.239042			0.236079					0.18			0.191211
			0.0927574			0.240699					0.17			0.12
			0.150154			0.0949479					0.0877687			0.218623
			0.213528			0.335151					0.16			0.184401
			0.113764			0.227288								0.0206195
		C2	0.102813		C2	0.06				D2	0.184749		D2	0.0411429
		M	0.128206		F	0.244607				M	0.1076		F	0.04
			0.01			0.0389521					0.0235266			0.116943
			1.1976e-05			0.09					0.0246212			0.03
			0.205493			0.148001					0.1			0.308605
			0.0118074			0.213402					0.135411			0.19768
			0.16			0.218131					0.01			0.210822
			0.119096			0.01					0			0.164494
			0.00782503			0.0970676					0.01			0.0587608
			0.0624006			0.03					0.0745809			0.0278164
		C3	0.02		C3	0.05				D3	0.0180895		D3	0.045825
		M	0.144538		F	0.06				M	0.0528872		F	0.219498
			0.07			0.26332					0.23294			0.14858
			0.223098			0.363598					0.063427			0.113505
			0.14			0.05					0.233215			0.0352514
			0.287725			0.188935					0.0705505			0.120706
			0.138576			0.05					0.0703464			0.147345
			0.0799787			0.170442					0.204333			0.130839
			0.33			0.347048					0.3			0.294987
			0.204358			0.182059								0.06608

## Sheet: 12.1Recovery
C1	Damage area							D1	Damage area
	M			F					M			F
No.	length	Width	Area	length	Width	Area		No.	length	Width	Area	length	Width	Area
1	8	3.54	28.32	5.4	0.82	4.428		1	4.21	1.7	7.157	5.09	1.01	5.1409
2	6.04	4.42	26.6968	6.65	0.99	6.5835		2	4.14	3.34	13.8276	0	0	0
3	7.08	5.82	41.2056	6.07	2.14	12.9898		3	4.11	1.13	4.6443	2.95	2.11	6.2245
4	6.57	1.28	8.4096	4.28	0.99	4.2372		4	0	0	0	6.03	2.31	13.9293
5	5.14	7.04	36.1856	7.45	1.97	14.6765		5	5.79	1.72	9.9588	4.25	3.35	14.2375
6	5.64	6.04	34.0656	3.78	1.83	6.9174		6	3.94	3.9	15.366	5.19	1.95	10.1205
7	3.77	7.93	29.8961	6.92	2.04	14.1168		7	8.83	3.6	31.788	7.17	2.21	15.8457
8	8.18	4.55	37.219	7.37	1.58	11.6446		8	4.56	3.1	14.136	4.02	1.8	7.236
9	5.04	2.06	10.3824	10.41	1.53	15.9273		9	4.63	4.37	20.2331	5.3	1.69	8.957
10				5.46	1.19	6.4974		10				4.53	3.81	17.2593
C2	Damage area							D2	Damage area
	M			F					M			F
No.	length	Width	Area	length	Width	Area		No.	length	Width	Area	length	Width	Area
1	9.37	3.44	32.2328	6.31	3.43	21.6433		1	0	0	0	6.18	1.3	8.034
2	4.49	2.57	11.5393	11.01	2.59	28.5159		2	4.68	1.96	9.1728	5.66	2.38	13.4708
3				6.11	3.2	19.552		3	4.68	0.91	4.2588	4.76	1.61	7.6636
4	4.91	2.26	11.0966	6.88	1.57	10.8016		4	4.96	2.88	14.2848	4.18	2.2	9.196
5	11.19	2.92	32.6748	9.19	2.18	20.0342		5	4.59	2.17	9.9603	4.76	0.98	4.6648
6	5.9	5.05	29.795	5.95	1.97	11.7215		6	0	0	0	7.87	2.44	19.2028
7	7.38	2.78	20.5164	4.6	2.5	11.5		7	7.33	4.58	33.5714	5.01	1.38	6.9138
8	6.99	6.6	46.134	9.29	3.47	32.2363		8	4.04	2.03	8.2012	4.54	2.4	10.896
9	5.13	4.42	22.6746	7.73	2.45	18.9385		9	5.75	1.94	11.155	0	0	0
10	8.16	1.61	13.1376	5.49	2.66	14.6034		10	0	0	0	4.49	2.72	12.2128
C3	Damage area							D3	Damage area
	M			F					M			F
No.	length	Width	Area	length	Width	Area		No.	length	Width	Area	length	Width	Area
1	6.48	4.14	26.8272	8.1	3.56	28.836		1	0	0	0	4.92	2.48	12.2016
2	4.42	1.92	8.4864	7.73	3.64	28.1372		2	4.99	1.64	8.1836	4.81	0.97	4.6657
3	4.99	2.34	11.6766	5.63	2.15	12.1045		3	5.32	2.33	12.3956	5.08	2.3	11.684
4	0	0	0	0	0	0		4	5.43	3.84	20.8512	4.63	2.71	12.5473
5	6.22	5.04	31.3488	8.74	2.18	19.0532		5	4.22	2.41	10.1702	0	0	0
6	5.45	2.21	12.0445	5.49	1.5	8.235		6	4.85	2.62	12.707	4.63	3.13	14.4919
7	7.18	1.79	12.8522	4.82	2.5	12.05		7	4.83	4.13	19.9479	11.93	7.51	89.5943
8	10.73	4.13	44.3149	8.23	2.73	22.4679		8	3.31	3.45	11.4195	3.71	2.91	10.7961
9	5.5	2.58	14.19	6.57	2.26	14.8482		9	5.44	1.62	8.8128	0	0	0
10	0	0	0	5.36	1.14	6.1104		10				4.54	3.22	14.6188
		C1	0.54		C1	0.47502				D1	0.146656		D1	0.249753
		M	0.11653		F	0.03				M	0.272942		F	0.318521
			0.17			-0.00107811					0.0446982			0.211342
			0.01			0.175478					0.36087			0.00666618
			0.19			0.0227387					0.143966			0.101146
			0.27			0.0908133					0.14475			0.0640957
			0.12			0.02					0.123339			0.323776
			0.42			0.129114					0.0819509			0.129933
			0.0897613			0.21					0.148069			0.110539
						0.125111								0.120559
		C2	0.0476664		C2	0.140931				D2	0.315251		D2	0.298048
		M	0.105667		F	0.26				M	0.16308		F	0.217804
						0.0429127					0.350473			0.230941
			0.167754			0.28229					0.176409			0.250256
			0.27			0.0303195					0.254242			0.0575029
			0.05			0.0553137					0.364589			0.05
			0.067018			0.01					0.23			0.126883
			0.41			0.05					0.171903			0.0514599
			0.0329891			0.0194066					0.282893			0.441239
			0.126577			0.184143					0.425419			0.189087
		C3	0.0627466		C3	0.0348045				D3	0.48191		D3	0.148217
		M	0.164069		F	0.04				M	0.24201		F	0.136053
			0.323196			0.06					0.12			0.0519836
			0.276902			0.136402					0.07			0.012841
			0.102704			0.148411					-0.00255297			0.464749
			0.0435374			0.178027					0.105622			0.0179002
			0.0938926			0.322605					0.00577136			0.8
			0.37			0.31					0.04			0.0894689
			0.404326			0.0246847					0.429842			0.205013
			0.295642			0.19742								0.114314

## Sheet: 12.3Recovery
C1	Damage area							D1	Damage area
	M			F					M			F
No.	length	Width	Area	length	Width	Area		No.	length	Width	Area	length	Width	Area
1	0	0	0	0	0	0		1				0	0	0
2	5.83	3.46	20.1718	0	0	0		2	4.4	2.14	9.416	0	0	0
3	6.02	6.58	39.6116	5.04	1.79	2.81564		3	0	0	0	3.71	1.2	4.452
4	0	0	0	0	0	0		4	0	0	0	4.16	0.93	3.8688
5	9.67	5.71	55.2157					5	5.16	1.31	6.7596	2.69	1.74	4.6806
6	0	0	0	4.84	1.44	3.36111		6	4.56	2.91	13.2696	3.86	1.77	6.8322
7	5.38	1.59	8.5542	0	0	0		7				5.39	1.83	9.8637
8				6.97	1.26	5.53175		8	4.21	3.04	12.7984	4.96	1.35	6.696
9	4.7	1.47	6.909	0	0	0		9	4.58	2.85	13.053	0	0	0
10				0	0	0		10				4.65	2.76	12.834
C2	Damage area							D2	Damage area
	M			F					M			F
No.	length	Width	Area	length	Width	Area		No.	length	Width	Area	length	Width	Area
1	10.07	2.38	23.9666	5.93	3.3	19.569		1				2.94	2.06	6.0564
2	5.16	2.27	11.7132	6.01	1.66	9.9766		2	4.4	2.14	9.416
3	5.87	4.32	25.3584	4.52	1.64	7.4128		3	3.92	1.37	5.3704	0	0	0
4	5.34	1.32	7.0488	4.75	2.08	9.88		4	5.73	1.86	10.6578	4.1	1.08	4.428
5	0	0	0	5.8	3.27	18.966		5	3.54	2.46	8.7084	0	0	0
6	7.8	5.28	41.184	5.08	2.09	10.6172		6	0	0	0	3.95	1.37	5.4115
7	5.29	3.19	16.8751	4.19	3.69	15.4611		7	6.28	3.92	24.6176	4.76	1.07	5.0932
8	5.87	4.32	25.3584	8.1	3.28	26.568		8	4.49	1.93	8.6657	4.48	1.48	6.6304
9	4.98	4.27	21.2646	5.43	1.65	8.9595		9	3.01	1.21	3.6421	0	0	0
10	1.68	6.43	10.8024	0	0	0		10	0	0	0	3.86	1.34	5.1724
C3	Damage area							D3	Damage area
	M			F					M			F
No.	length	Width	Area	length	Width	Area		No.	length	Width	Area	length	Width	Area
1	5.26	4.46	23.4596	5.65	3.45	19.4925		1	0	0	0	5.05	1.49	7.5245
2	4.32	1.69	7.3008	7.51	2.8	21.028		2	3.8	1.06	4.028	0	0	0
3	5.25	2.13	11.1825	4.09	1.13	4.6217		3	0	0	0	4.36	1.84	8.0224
4	0	0	0	0	0	0		4	5.22	4.38	22.8636	4.87	2.36	11.4932
5	5.62	5	28.1	5.04	2.65	13.356		5	4.16	3.19	13.2704	4.21	1.04	4.3784
6	5.77	2.54	14.6558	0	0	0		6	4.52	1.7	7.684	0	0	0
7	4.74	3.06	14.5044	5.89	2.58	15.1962		7	5.45	2.64	14.388	9.3	6.78	63.054
8	4.68	2.21	10.3428	0	0	0		8	3.18	3.31	10.5258	3.67	1.34	4.9178
9	4.21	2.79	11.7459					9	0	0	0	0	0	0
10	0	0	0	5.49	2.92	16.0308		10				0	0	0
		C1	0.770403		C1	0.108689				D1			D1	0.109614
		M	0.111691		F	0.140373				M	0.101091		F	0
			0.0280931			0.237936					0.129802			0.0366522
			0.178776			0.0969167					0			0.147558
			0.34								0.113689			0.174078
			0.527985			0.0889962					0.0727917			0.0795044
			0.373633			0.28347								0.112783
						0.144854					0.0312523			0.0113018
			0.065809			0.370747					0.181041			0.20506
						0.147601								0.0920021
		C2	0.0896357		C2	0.0399981				D2			D2	0.0395837
		M	-0.00401061		F	0.337692				M	0.01		F
			0.53			0.259607					0.03			0.152116
			0.121192			0.0258586					0.0759104			0.1451
			0.565308			0.0171516					0.0439263			0.133892
			0.21			0.0217897					0			0.252959
			0.105423			0.1					0.196614			0.0427371
			0.357092			0.097427					0.02			0.111199
			0.0285541			0.202086					0.155482			0
			0.0552841			0.345724					0			0.163199
		C3	0.0572721		C3	0.167566				D3	0		D3	0.117279
		M	0.0267388		F	0.151582				M	0.10415		F	0.144449
			0.0102681			0.180395					0.384479			0.0938391
			0			0					0.05			0.0313907
			0.0552141			0.119438					0.08			0.1
			0.04			0.133037					0.128007			0.361394
			0.03			0.06					0.118145			0.637069
			0.602556			0.636124					0.026394			0.152288
			0.0735289								0.3672			0
			0			0.2								0.319606

[truncated: 6 more sheets: 12.5Recovery, 12.8Recovery, 12.20Recovery, Restoration rate, TP, Calcium content]
